# Supplementary material for: Biomimetic Nanopillar Silicon Surfaces Rupture Fungal Spores
Source: Int J Mol Sci. 2023 Jan 9;24(2):1298. doi: 10.3390/ijms24021298 (PMC9864238; doi:10.3390/ijms24021298)
Supplement: Supplementary file 1 [file ijms-24-01298-s001.zip]

Archive with 1 entries (1 files):
- ijms-2109912-supplementary.pdf
